# Supplementary material for: The Bland-Altman method should not be used when one of the two measurement methods has negligible measurement errors
Source: PLoS One. 2022 Dec 12;17(12):e0278915. doi: 10.1371/journal.pone.0278915 (PMC9744297; doi:10.1371/journal.pone.0278915)
Supplement: S1 File — (TXT) [file pone.0278915.s003.txt]

Data set: simulated_data.xls

id: identification number of the individual
x: true (latent) trait
y1: measurements made by method1
y2: measurements made by method2
