# Supplementary material for: The Bland-Altman method should not be used when one of the two measurement methods has negligible measurement errors
Source: PLoS One. 2022 Dec 12;17(12):e0278915. doi: 10.1371/journal.pone.0278915 (PMC9744297; doi:10.1371/journal.pone.0278915)
Supplement: S2 File — (TXT) [file pone.0278915.s004.txt]

Data set: concrete_example.xls

id: identification number of the plate
kcalU: measurements made by the dietician (reference) 
kcalMFR: measurements made by the smartphone application
